# Supplementary material for: Evaluation of methods for differential expression analysis on multi-group RNA-seq count data
Source: BMC Bioinformatics. 2015 Nov 4;16:361. doi: 10.1186/s12859-015-0794-7 (PMC4634584; doi:10.1186/s12859-015-0794-7)
Supplement: Additional file 2: — Results for simulation data with replicates (mainly Nrep = 6 and 9). Average AUC values (%) of 100 trials are shown for a total of 12 pipelines for three-group simulation data, where each group has six (Nrep = 6; Sheet 1) and nine (Nrep = 9; Sheet 2) BRs. Sheet 3: Average partial AUC values (%) of 20 trials with (1 - specificity) < 0.1. Sheet 4: Average computation times (in seconds) of 20 trials. The times were measured on a Windows system (Windows 7 Professional, Intel(R) Core(TM) i5-2540 M CPU, 2.60 GHz, and 8 GB memory). Sheet 5: Average AUC values (%) of 20 trials where the fold-changes for DEGs were randomly sampled from “1.2 + a gamma distribution with shape = 2.0 and scale = 0.5”. Other legends are the same as in Table 1. (XLSX 24 kb) [file 12859_2015_794_MOESM2_ESM.xlsx]

## Sheet: Sheet1
	Nrep = 6	Average AUC values of 100 trials
	PG1	0.333333	0.5	0.5	0.6	0.6	0.7	0.8
	PG2	0.333333	0.3	0.4	0.2	0.3	0.2	0.1
	PG3	0.333333	0.2	0.1	0.2	0.1	0.1	0.1
	PDEG = 5%
	EEE-E (TCC)	94.9366	94.9958	94.9098	95.011	94.9957	94.9756	94.9278
	DDD-D (TCC)	94.6523	94.6829	94.6253	94.7291	94.7188	94.6868	94.6517
	SSS-S (TCC)	93.3527	93.4169	93.3131	93.4325	93.4584	93.3965	93.3611
	E-E (edgeR)	94.9368	94.9799	94.8817	94.9755	94.9537	94.9037	94.8098
	edgeR_robust	94.1845	94.2118	94.1421	94.208	94.2327	94.1559	94.1326
	D-D (DESeq)	94.6527	94.6637	94.5921	94.6872	94.6693	94.6027	94.5165
	S-S (DESeq2)	93.3488	93.3877	93.2637	93.3742	93.3895	93.2736	93.1613
	voom	91.3593	91.3558	91.2871	91.3374	91.3601	91.245	91.1503
	SAMseq	90.6647	90.7461	90.6673	90.7489	90.7491	90.7339	90.7453
	PoissonSeq	91.7267	91.7487	91.7086	91.8034	91.7637	91.7348	91.71
	baySeq	94.3957	94.427	94.4104	94.4461	94.4445	94.3203	94.3405
	EBSeq	93.909	93.9024	93.9725	94.0304	94.0294	94.0387	93.9997
	PDEG = 25%
	EEE-E (TCC)	94.9428	94.9621	94.9408	94.9541	94.9259	94.9117	94.8819
	DDD-D (TCC)	94.7524	94.7916	94.7745	94.7703	94.7437	94.7389	94.7208
	SSS-S (TCC)	93.3058	93.3361	93.3002	93.3165	93.2829	93.2869	93.2506
	E-E (edgeR)	94.9429	94.7811	94.6301	94.5132	94.4063	93.9694	93.2072
	edgeR_robust	94.2189	94.0499	93.9159	93.76	93.6528	93.2136	92.4677
	D-D (DESeq)	94.7523	94.5808	94.3837	94.2633	94.1425	93.6999	92.9834
	S-S (DESeq2)	93.3051	92.9435	92.5676	92.3827	92.18	91.4389	90.2413
	voom	91.3349	90.9783	90.684	90.4099	90.2054	89.3876	88.0757
	SAMseq	90.6667	90.6319	90.5673	90.5479	90.4895	90.4227	90.3325
	PoissonSeq	91.6722	91.6738	91.6379	91.61	91.5781	91.5251	91.407
	baySeq	94.5616	94.4328	94.2943	94.2004	94.1132	93.7969	93.2157
	EBSeq	93.9028	93.7315	93.6078	93.404	93.3199	92.7436	91.8416

## Sheet: Sheet2
	Nrep = 9	Average AUC values of 100 trials
	PG1	0.333333	0.5	0.5	0.6	0.6	0.7	0.8
	PG2	0.333333	0.3	0.4	0.2	0.3	0.2	0.1
	PG3	0.333333	0.2	0.1	0.2	0.1	0.1	0.1
	PDEG = 5%
	EEE-E (TCC)	96.6464	96.6243	96.6668	96.7269	96.6262	96.6882	96.6785
	DDD-D (TCC)	96.4879	96.476	96.5163	96.5551	96.471	96.5405	96.5245
	SSS-S (TCC)	95.4623	95.479	95.4485	95.5453	95.4301	95.5063	95.504
	E-E (edgeR)	96.6471	96.6089	96.6411	96.6914	96.5859	96.6175	96.5673
	edgeR_robust	95.79	95.8059	95.7936	95.8637	95.7668	95.8095	95.7947
	D-D (DESeq)	96.4881	96.4587	96.4854	96.5155	96.426	96.4625	96.4012
	S-S (DESeq2)	95.462	95.4507	95.3995	95.4871	95.3611	95.3833	95.3223
	voom	93.7135	93.6998	93.6674	93.7357	93.633	93.6005	93.5098
	SAMseq	93.2031	93.2603	93.2483	93.3436	93.2573	93.2981	93.2777
	PoissonSeq	93.9202	93.9244	93.9601	94.0095	93.9158	93.9603	93.9421
	baySeq	96.3307	96.3348	96.2861	96.3645	96.2817	96.2862	96.2218
	EBSeq	96.8272	96.8925	96.9007	96.9738	96.9259	96.9621	96.9136
	PDEG = 25%
	EEE-E (TCC)	96.7225	96.7293	96.7383	96.7241	96.7398	96.7218	96.6973
	DDD-D (TCC)	96.6382	96.6477	96.657	96.6324	96.6506	96.6448	96.6278
	SSS-S (TCC)	95.4802	95.4627	95.4973	95.4602	95.4769	95.4838	95.4411
	E-E (edgeR)	96.7225	96.5418	96.4149	96.2672	96.1947	95.733	94.8797
	edgeR_robust	95.9144	95.7001	95.5509	95.4331	95.3181	94.8646	94.0024
	D-D (DESeq)	96.6379	96.4393	96.2756	96.1446	96.0697	95.6389	94.9057
	S-S (DESeq2)	95.4808	95.0271	94.7034	94.4639	94.2983	93.4935	92.1703
	voom	93.7941	93.3504	93.0483	92.7644	92.556	91.613	90.0015
	SAMseq	93.2999	93.2238	93.212	93.2292	93.1728	93.1114	93.0036
	PoissonSeq	93.9512	93.9395	93.923	93.8917	93.8857	93.8098	93.7032
	baySeq	96.4612	96.3265	96.2456	96.1589	96.1138	95.8164	95.1812
	EBSeq	96.8575	96.7006	96.6146	96.3761	96.3816	95.8465	94.8538

## Sheet: Sheet3
	Average partial AUC values (%) of 20 trials with (1 - specificity) < 0.1
		Nrep = 3		Nrep = 6		Nrep = 9
	PG1	0.333333	0.8	0.333333	0.8	0.333333	0.8
	PG2	0.333333	0.1	0.333333	0.1	0.333333	0.1
	PG3	0.333333	0.1	0.333333	0.1	0.333333	0.1
	PDEG = 5%
	EEE-E (TCC)	6.94201	6.9292	8.11202	8.12198	8.66524	8.64769
	DDD-D (TCC)	6.62342	6.61059	7.83989	7.87319	8.41203	8.43392
	SSS-S (TCC)	6.72404	6.69035	7.87159	7.88549	8.43889	8.42515
	E-E (edgeR)	6.942	6.89262	8.1119	8.09124	8.66552	8.61845
	edgeR_robust	6.82218	6.78524	7.91082	7.93211	8.44094	8.4057
	D-D (DESeq)	6.62357	6.57153	7.84013	7.83724	8.41225	8.39792
	S-S (DESeq2)	6.72551	6.65176	7.87242	7.84185	8.43978	8.3753
	voom	6.26675	6.21061	7.38385	7.40425	7.94509	7.87771
	SAMseq	5.8226	5.8284	7.314	7.36287	7.88391	7.88623
	PoissonSeq	5.60435	5.59573	6.6001	6.60349	7.16121	7.15819
	baySeq	6.53294	6.46654	7.8446	7.827	8.44376	8.38825
	EBSeq	6.11972	6.0907	7.91714	7.9355	8.67733	8.70533

## Sheet: Sheet4
	Average computation times (in seconds) of 20 trials
		Nrep = 3		Nrep = 6		Nrep = 9
	PG1	0.333333	0.8	0.333333	0.8	0.333333	0.8
	PG2	0.333333	0.1	0.333333	0.1	0.333333	0.1
	PG3	0.333333	0.1	0.333333	0.1	0.333333	0.1
	PDEG = 5%
	EEE-E (TCC)	18.319	17.6715	29.7635	29.6145	41.5755	41.3035
	DDD-D (TCC)	223.382	218.993	212.481	212.706	218.912	217.247
	SSS-S (TCC)	29.661	29.2195	42.228	42.224	59.1925	58.3655
	E-E (edgeR)	4.462	4.3975	7.227	7.2085	10.1735	10.0125
	edgeR_robust	22.381	21.9515	35.1595	35.089	48.5695	48.0135
	D-D (DESeq)	55.326	54.5495	52.86	52.9285	54.2985	53.9055
	S-S (DESeq2)	7.3245	7.1	10.319	10.3475	14.3865	14.3815
	voom	1.5635	1.5505	1.727	1.742	1.987	1.9805
	SAMseq	14.319	13.739	19.746	19.6475	24.873	24.901
	PoissonSeq	5.498	5.437	5.136	5.0885	5.304	5.265
	baySeq	1008.6	988.462	1554.21	1557.18	2128.61	2125.54
	EBSeq	456.265	455.844	797.219	853.605	1110.51	1219.42

## Sheet: Sheet5
	Average AUC values (%) of 20 trials with different distributions of DE
		Nrep = 3		Nrep = 6		Nrep = 9
	PG1	0.333333	0.8	0.333333	0.8	0.333333	0.8
	PG2	0.333333	0.1	0.333333	0.1	0.333333	0.1
	PG3	0.333333	0.1	0.333333	0.1	0.333333	0.1
	PDEG = 5%
	EEE-E (TCC)	78.7852	78.8249	84.5335	84.8901	87.498	87.6608
	DDD-D (TCC)	78.4381	78.5135	84.4608	84.7359	87.6282	87.7198
	SSS-S (TCC)	77.1212	77.4983	82.7833	83.1589	85.8651	86.109
	E-E (edgeR)	78.7855	78.6383	84.5328	84.6133	87.4985	87.3396
	edgeR_robust	78.4255	78.268	83.8402	83.9254	86.5279	86.5952
	D-D (DESeq)	78.4386	78.2884	84.4624	84.4416	87.6285	87.3941
	S-S (DESeq2)	77.127	77.2434	82.7772	82.8147	85.8708	85.7195
	voom	76.1198	76.0432	81.3466	81.248	84.254	84.0084
	SAMseq	73.9495	73.9124	80.7164	80.6847	83.7255	83.9257
	PoissonSeq	75.3249	75.4845	80.3512	80.7229	83.435	83.4897
	baySeq	76.9918	76.7997	83.6661	83.2273	87.0962	86.7288
	EBSeq	73.0683	73.0831	82.425	82.3204	86.8499	86.914
