# Supplementary material for: Evaluation of methods for differential expression analysis on multi-group RNA-seq count data
Source: BMC Bioinformatics. 2015 Nov 4;16:361. doi: 10.1186/s12859-015-0794-7 (PMC4634584; doi:10.1186/s12859-015-0794-7)
Supplement: Additional file 8: — Comparison of DEGs obtained from individual pipelines for the Blekhman’s count data. Sheet 1: Numbers of DEGs satisfying the 5 % FDR threshold and the overlaps between all pairs of pipelines are shown. The presentation method is the same as in table 1 in [28]: the numbers on the diagonal are highlighted in bold. Sheet 2: The corresponding Jaccard coefficients are shown. (XLSX 13 kb) [file 12859_2015_794_MOESM8_ESM.xlsx]

## Sheet: Sheet1
	EEE-E	DDD-D	SSS-S	E-E (edgeR)	edgeR_robust	D-D (DESeq)	S-S (DESeq2)	voom	SAMseq	PoissonSeq	baySeq	EBSeq
EEE-E	7247	3843	6639	7208	6968	3825	6785	6360	6886	5046	3934	5255
DDD-D	3843	3850	3815	3843	3849	3778	3828	3776	3840	2980	3121	3330
SSS-S	6639	3815	7295	6645	6886	3801	7221	6469	7162	5153	3746	5424
E-E (edgeR)	7208	3843	6645	7247	6959	3825	6782	6356	6880	5036	3934	5247
edgeR_robust	6968	3849	6886	6959	8076	3831	7111	6784	7737	5366	3864	5490
D-D (DESeq)	3825	3778	3801	3825	3831	3832	3810	3759	3822	2968	3123	3311
S-S (DESeq2)	6785	3828	7221	6782	7111	3810	7585	6591	7425	5298	3748	5521
voom	6360	3776	6469	6356	6784	3759	6591	7016	6887	4809	3768	5271
SAMseq	6886	3840	7162	6880	7737	3822	7425	6887	9453	5897	3815	5583
PoissonSeq	5046	2980	5153	5036	5366	2968	5298	4809	5897	6613	3064	4374
baySeq	3934	3121	3746	3934	3864	3123	3748	3768	3815	3064	3975	3213
EBSeq	5255	3330	5424	5247	5490	3311	5521	5271	5583	4374	3213	5699

## Sheet: Sheet2
	EEE-E	DDD-D	SSS-S	E-E (edgeR)	edgeR_robust	D-D (DESeq)	S-S (DESeq2)	voom	SAMseq	PoissonSeq	baySeq	EBSeq
EEE-E	1	0.529777	0.840061	0.989295	0.833992	0.527295	0.843171	0.804758	0.701651	0.572498	0.539791	0.683266
DDD-D	0.529777	1	0.520464	0.529777	0.476538	0.967725	0.503221	0.532581	0.405791	0.398236	0.663478	0.535456
SSS-S	0.840061	0.520464	1	0.841459	0.81155	0.518837	0.942812	0.824917	0.747131	0.588578	0.497873	0.716513
E-E (edgeR)	0.989295	0.529777	0.841459	1	0.832018	0.527295	0.842484	0.803845	0.700611	0.570716	0.539791	0.681517
edgeR_robust	0.833992	0.476538	0.81155	0.832018	1	0.47431	0.831696	0.816562	0.790135	0.575566	0.471968	0.662643
D-D (DESeq)	0.527295	0.967725	0.518837	0.527295	0.47431	1	0.500854	0.530258	0.403889	0.396951	0.666738	0.532315
S-S (DESeq2)	0.843171	0.503221	0.942812	0.842484	0.831696	0.500854	1	0.822846	0.772392	0.595281	0.479775	0.711194
voom	0.804758	0.532581	0.824917	0.803845	0.816562	0.530258	0.822846	1	0.718743	0.545238	0.521667	0.708087
SAMseq	0.701651	0.405791	0.747131	0.700611	0.790135	0.403889	0.772392	0.718743	1	0.5799	0.396858	0.583447
PoissonSeq	0.572498	0.398236	0.588578	0.570716	0.575566	0.396951	0.595281	0.545238	0.5799	1	0.40723	0.55102
baySeq	0.539791	0.663478	0.497873	0.539791	0.471968	0.666738	0.479775	0.521667	0.396858	0.40723	1	0.497291
EBSeq	0.683266	0.535456	0.716513	0.681517	0.662643	0.532315	0.711194	0.708087	0.583447	0.55102	0.497291	1
