# Supplementary material for: Evaluation of methods for differential expression analysis on multi-group RNA-seq count data
Source: BMC Bioinformatics. 2015 Nov 4;16:361. doi: 10.1186/s12859-015-0794-7 (PMC4634584; doi:10.1186/s12859-015-0794-7)
Supplement: Additional file 9: — Classification of expression patterns for DEGs (based on EBSeq). EBSeq defines a total of five possible patterns (Patterns 1 ~ 5). DEGs (satisfying 5 % FDR threshold) identified by individual pipelines were assigned to one of the five possible patterns. (XLSX 11 kb) [file 12859_2015_794_MOESM9_ESM.xlsx]

## Sheet: Additional9
	Pattern1	Pattern2	Pattern3	Pattern4	Pattern5	Total
all_genes	0.461743	0.367297	0.0729856	0.0641887	0.0337861	20689
common	0	0.540404	0.11532	0.108586	0.23569	2376
EEE-E	0.152339	0.469022	0.148751	0.133711	0.0961777	7247
DDD-D	0.0984416	0.491688	0.126494	0.125455	0.157922	3850
SSS-S	0.112132	0.485401	0.160795	0.147361	0.0943112	7295
E-E(edgeR)	0.153305	0.468746	0.149441	0.132331	0.0961777	7247
edgeR_robust	0.159609	0.462358	0.153913	0.138187	0.0859336	8076
D-D(DESeq)	0.0996868	0.491649	0.125522	0.123695	0.159447	3832
S-S(DESeq2)	0.115227	0.482663	0.162162	0.149242	0.0907053	7585
voom	0.136117	0.472491	0.153364	0.140678	0.0973489	7016
SAMseq	0.197186	0.444727	0.149582	0.134984	0.0735216	9453
PoissonSeq	0.181007	0.456071	0.140632	0.121881	0.100408	6613
baySeq	0.160755	0.468428	0.109182	0.0983648	0.16327	3975
EBSeq	0	0.569749	0.164239	0.143358	0.122653	5699
