# Supplementary material for: Evaluation of methods for differential expression analysis on multi-group RNA-seq count data
Source: BMC Bioinformatics. 2015 Nov 4;16:361. doi: 10.1186/s12859-015-0794-7 (PMC4634584; doi:10.1186/s12859-015-0794-7)
Supplement: Additional file 11: — Average AUC values for simulation data with various options. Average AUC values of 100 trials are shown. The suggested (or default) options and the highest AUC values are in bold. Sheet 1: E-E (edgeR), Sheet 2: D-D (DESeq), Sheet 3: S-S (DESeq2). (XLSX 12 kb) [file 12859_2015_794_MOESM11_ESM.xlsx]

## Sheet: Sheet 1
	Pipeline	E-E (edgeR)
	Simulation condition	PDEG = 5%, (0.5, 0.4, 0.1) for (PG1, PG2, PG3), and Nrep = 3
	Function		AUC
	calcNormFactors	glmLRT
	method="TMM"	test = "chisq"	91.4713
	method="RLE"	test = "chisq"	91.4636
	method="upperquartile"	test = "chisq"	91.4043
	method="none"	test = "chisq"	91.1911
	method="TMM"	test = "F"	91.4713
	method="RLE"	test = "F"	91.4636
	method="upperquartile"	test = "F"	91.4044
	method="none"	test = "F"	91.1911

## Sheet: Sheet 2
	Pipeline	D-D (DESeq)
	Simulation condition	PDEG = 5%, (0.5, 0.4, 0.1) for (PG1, PG2, PG3), and Nrep = 3
		Function		AUC
	estimateDispersions
	method="pooled"	sharingMode = "maximum"	fitType = "parametric"	90.6015
	method="pooled-CR"	sharingMode = "maximum"	fitType = "parametric"	90.4336
	method="blind"	sharingMode = "maximum"	fitType = "parametric"	90.4703
	method="pooled"	sharingMode = "fit-only"	fitType = "parametric"	90.9453
	method="pooled-CR"	sharingMode = "fit-only"	fitType = "parametric"	90.7803
	method="blind"	sharingMode = "fit-only"	fitType = "parametric"	91.4645
	method="pooled"	sharingMode = "gene-est-only"	fitType = "parametric"	86.7881
	method="pooled-CR"	sharingMode = "gene-est-only"	fitType = "parametric"	87.1825
	method="blind"	sharingMode = "gene-est-only"	fitType = "parametric"	85.5719
	method="pooled"	sharingMode = "maximum"	fitType = "local"	90.784
	method="pooled-CR"	sharingMode = "maximum"	fitType = "local"	87.1072
	method="blind"	sharingMode = "maximum"	fitType = "local"	90.2447
	method="pooled"	sharingMode = "fit-only"	fitType = "local"	91.4048
	method="pooled-CR"	sharingMode = "fit-only"	fitType = "local"	85.5551
	method="blind"	sharingMode = "fit-only"	fitType = "local"	91.6899
	method="pooled"	sharingMode = "gene-est-only"	fitType = "local"	86.7881
	method="pooled-CR"	sharingMode = "gene-est-only"	fitType = "local"	87.1825
	method="blind"	sharingMode = "gene-est-only"	fitType = "local"	85.5719

## Sheet: Sheet 3
	Pipeline	S-S (DESeq2)
	Simulation condition	PDEG = 25%, (0.5, 0.4, 0.1) for (PG1, PG2, PG3), and Nrep = 1
	Function		AUC
	estimateSizeFactors	estimateDispersions
	type="ratio"	fitType="parametric"	82.0061
	type="iterate"	fitType="parametric"	81.9114
	type="ratio"	fitType="local"	81.5322
	type="iterate"	fitType="local"	81.3083
	type="ratio"	fitType="mean"	76.0167
	type="iterate"	fitType="mean"	75.8395
